# Supplementary material for: Efficacy and safety of fluoroquinolone-containing regimens in treating pulmonary Mycobacterium avium complex disease: A propensity score analysis
Source: PLoS One. 2020 Jul 9;15(7):e0235797. doi: 10.1371/journal.pone.0235797 (PMC7347193; doi:10.1371/journal.pone.0235797)
Supplement: S1 Data — (XLSX) [file pone.0235797.s001.xlsx]

## Sheet: RECAMvsNQ
No.	Use of NQ	Sex female	Age	BMI	PS	PS≧1	PS≧2	PS≧3	Smoker	Hypoxemia	COPD	Cerebrovascular disease	Cardiovascular disease	Diabetes mellitus	Kidney disease	Liver disease	Collagen	TP	Alb	AST	ALT	BUN	Cr	CRP	WBC	Neut	Lymp	Hb	Plt	Co-infection with general bacteria	kind of MAC (1=Avium,0=Intracellurare)	kind of MAC (1=Intracellurare,0=Avium)	MIC of CAM	MIC of LVFX	Xp type(FC=1,NonC-NB=2,C-NB=3)	Cavitary lesion	NICE	Smear positive before treatment	Culuture positive before treatment	follow up period	Two consecutive negative cultures	Time to achieve two consecutive negative cultures	Improvement in chest radiographic image	Time to achieve improvement in chest radiographic image	Two consecutive negative cultures or three consecutive negative smears	Time to achieve two consecutive negative cultures or three consecutive negative smears	Outcome(two consecutive negative cultures or three consecutive negative smears or improvement in chest radiographic image)	Time to achieve outcome(two consecutive negative cultures or three consecutive negative smears or improvement in chest radiographic image) or follow up period of patients who didn’t achieve outcome
1	0	0	56	19.26	1	1	0	0	1	0	1	0	0	0	0	0	0			55	27	7.3	0.72	0.99	5.9	2.9205	2.2007	13.7	26	1	0	1	0.06	1	1	1	8	1	1	837	1	249	1	39	1	123	1	39
2	0	1	78	14.3	1	1	0	0	0	0	0	0	0	0	0	0	0	7.1	2.6	25	18	9.3	0.48	5.1	5.8	4.0368	1.2818	11	51	1	1	0	0.5	1	3	1	17	1	1	29	0	29	0	29	0	29	0	29
3	0	1	79	16.22	0	0	0	0	0	0	0	0	0	0	0	0	0		4.1	20	9	22.9	0.65	0.03	5.6	3.1752	1.9488	12.1	20.4	1	0	1	0.06	1	2	0	11	1	1	212	0	212	1	23	1	44	1	23
4	0	1	77	15.69	2	1	1	0	0	0	0	0	0	0	0	0	0	6.8	2.8	15	7	16.1	0.52	5.52	5.8	4.8488	0.3654	8.6	49	1	0	1	0.06	0.5	1	1	18	1	1	61	0	61	1	26	0	61	1	26
5	0	1	69		1	1	0	0	0	0	0	0	0	0	0	0	0	6.4		21	13	7.1	0.61	0.69	5.5	3.355	1.177	11.2	25.3	0	0	1	0.06	1	2	0	4	0	1	341	1	33	1	75	1	33	1	33
6	0	0	83		0	0	0	0	0	0	0	0	0	0	0	0	0	7.5		32	16	24.4	0.84	0.85	7	4.907	1.554	12	21.1	0	0	1			2	0	11	0	0	392	0	392	1	224	1	392	1	224
7	0	1	83	16.33	1	1	0	0	0	0	0	1	0	0	0	0	0	6.7	3.2	33	17	8.4	0.4	0.34	7.9	5.2851	2.0698	10.4	30.6	0	1	0	0.5	2	3	1	6	0	1	739	1	76	1	48	1	76	1	48
8	0	1	90	18.1	1	1	0	0	0	0	0	0	0	0	0	0	0		3.3	18	9	15	0.62	0.43	4.9	2.744	1.4308	10.9	26.8		1	0	0.25	0.5	3	1	18	1	1	797	1	335	1	14	1	14	1	14
9	0	1	85	16.3	0	0	0	0	0	0	0	0	1	0	0	0	0	8.6	3.4	22	8	15.4	0.48	0.54	4.6	3.289	0.9108	10.2	30.3	0	0	1	0.125	2	3	1	10	0	1	463	1	30	1	58	1	30	1	30
10	0	0	79	20.1	1	1	0	0	0	0	0	0	0	0	0	0	0	6.1	2.9	17	11	18.2	0.77	1.91	4.9	2.9253	1.4112	12.6	25.2		0	1	0.125	0.5	1	1	11	1	1	481	1	90	1	69	1	42	1	42
11	0	1	79		1	1	0	0	0	0	0	0	0	0	0	0	0			21	11	10.9	0.65	0.03	3.3	2.5641	0.4851	12.6	17.2	1	0	1	0.125	1	2	0	6	0	0	195	0	195	0	195	0	195	0	195
12	0	0	61	21.49	0	0	0	0	1	0	1	1	0	1	0	0	0			19	22	11.8	0.79	0.8	6.1	4.0687	1.2688	13.1	27.1	0	0	1	0.03	0.5	1	1	7	1	1	828	1	549	1	52	1	52	1	52
13	0	1	78	19.38	1	1	0	0	0	0	0	0	0	0	0	0	0			17	10	13.1	0.62	0.27	7.6	4.8108	2.0216	12.8	38.2	0	0	1	0.06	1	2	0	5	0	1	356	0	356	1	63	0	356	1	63
14	0	1	74		0	0	0	0	0	0	0	0	0	0	0	0	0	7.6	4.2	25	19	11.7	0.83	0.06	6.1	3.7088	1.8239	14.8	27.6		0	1			2	0	9	0	1	348	1	14	1	14	1	14	1	14
15	0	1	47	20.05	0	0	0	0	0	0	0	0	0	0	0	0	1	6.8		15	20	14.9	0.52	0.12	3.9	2.9172	0.6513	11.8	14.8		1	0	1	4	2	0	4	0	0	2821	0	2821	0	2821	0	2821	0	2821
16	0	0	66		2	1	1	0	1	0	0	0	0	0	0	0	0			23	22	18.4	0.76	0.3	5.7	2.7303	2.3256	13.7	18.2	0	0	1	1	0.25	2	0	8	1	1	823	0	823	1	84	1	27	1	27
17	0	0	85	19.13	1	1	0	0	0	0	0	0	0	0	0	0	0	7.2	3.6	38	31	15.1	0.75	0.33	4.1	2.7716	0.9799	11.9	10.9		0	1	0.06	1	2	0	11	0	1	49	1	18	0	49	1	18	1	18
18	0	1	60	15.05	1	1	0	0	0	0	0	0	0	0	0	0	1	7.1		17	7	13.3	0.5	0.32	6.2	4.0114	1.7484	12.7	27.1		1	0	0.125	0.5	2	0	3	0	1	1787	1	42	1	686	1	42	1	42
19	0	1	62	15.05	2	1	1	0	0	0	0	0	0	0	0	0	0		2.7	20	11	11.9	0.63	7.54	8.9	7.6273	0.4895	11	41.7	1	1	0	0.25	2	1	1	20	1	1	820	1	40	0	820	1	40	1	40
20	0	1	71	16.8	2	1	1	0	0	0	0	0	0	0	0	0	0			20	10	12.2	0.53	1.28	6.7	4.6632	1.5879	10.8	28.1	0	0	1	0.125	0.5	1	1	13	1	1	72	0	72	0	72	0	72	0	72
21	0	0	39	17.41	1	1	0	0	1	0	0	0	0	0	0	1	0	6.5	3.5	17	11	11.3	0.7	1.29	8.8	6.3008	1.4696	13.6	36.7	0	1	0	0.25	2	1	1	5	1	1	465	0	465	0	465	0	465	0	465
22	0	1	71	18.1	1	1	0	0	0	0	0	0	0	0	0	1	0	8.8	3.6	21	11	12.8	0.47	0.17	6.3	4.0824	1.4112	11.8	33.7	0	0	1	0.125	1	2	0	10	0	1	391	1	26	1	26	1	26	1	26
23	0	1	67	17.55	0	0	0	0	0	0	0	0	0	0	0	0	0		3.9	24	20	21.5	0.54	0.26	7.5	5.4675	1.215	13.7	26.9	0	0	1	0.5	2	2	0	8	1	1	1841	1	28	1	28	1	28	1	28
24	0	1	68	22.51	0	0	0	0	1	0	0	0	0	0	0	0	0		4.3	21	17	14	0.58	0.05	3.5	2.2365	1.0115	12	19.7	0	0	1	0.125	1	2	0	5	1	1	1130	1	24	1	122	1	24	1	24
25	0	1	72	17.59	0	0	0	0	0	0	0	0	1	0	0	0	0	7.1		15	4	18.3	0.59	1.03	5.4	4.0122	0.972	11.8	21.5	1	0	1			2	0	7	1	1	321	1	21	0	321	1	21	1	21
26	0	1	31		0	0	0	0	1	0	0	0	0	0	0	0	0	7		17	16	9.4	0.67	0.05	4.3	2.5026	1.376	13	16.1		0	1	0.125	2	2	0	3	0	0	497	0	497	0	497	0	497	0	497
27	0	0	79	22.99	1	1	0	0	1	0	0	0	0	0	0	0	0			24	14	18.4	0.85	0.21	7	4.543	1.89	13.8	22.1	0	0	1	0.125	2	2	0	4	0	0	195	0	195	0	195	0	195	0	195
28	0	0	60	19.94	0	0	0	0	0	0	0	0	0	0	0	0	0			17	12	15.2	0.71	0.34	6.3	3.5532	2.2302	13.9	28.7		0	1	0.125	1	2	0	9	1	1	273	1	28	0	273	1	28	1	28
29	0	1	83	22.64	1	1	0	0	0	0	0	0	0	0	0	0	0		3.7	23	18	22	0.83	3.77	8.2	6.5518	1.066	11.6	30.2	0	1	0	0.5	2	3	1	13	1	1	829	1	28	1	196	1	28	1	28
30	0	1	71	20.17	1	1	0	0	0	0	0	0	0	0	0	0	0		4.4	22	19	16.2	0.66	0.03	3.8	2.1508	1.3186	14.2	14.8		1	0			2	0	6	0	1	258	1	56	0	258	1	56	1	56
31	0	1	66	21.39	1	1	0	0	0	0	0	0	0	0	0	0	0		4.2	16	21	12.6	0.59	0.05	3.3	1.8678	1.1055	14.4	19.4	1	1	0	0.25	2	2	0	8	0	1	636	1	91	1	56	1	91	1	56
32	0	1	58	20.08	0	0	0	0	0	0	0	0	0	0	0	0	0	7.3		18	9	16.5	0.56	0.02	3.6	2.0016	1.3932	13.2	17.1	0	0	1	0.125	1	2	0	5	0	1	709	1	22	1	605	1	22	1	22
33	0	1	67	21.97	1	1	0	0	0	0	0	0	0	0	0	0	0	7		22	16	14.2	0.7	0.09	4.7	2.6461	1.2502	13.3	23.6		0	1	0.125	1	2	0	5	0	1	1504	1	21	0	1504	1	21	1	21
34	0	1	50	20.32	1	1	0	0	0	0	1	0	0	0	0	0	0	6.5		18	13	15.7	0.52	0.05	6.2	3.7572	1.9468	12.3	24.9	0	1	0	0.5	4	2	0	3	0	0	371	0	371	0	371	1	371	0	371
35	0	1	74		1	1	0	0	0	0	0	0	0	0	0	0	0	7.3		26	16	11.7	0.64	0.03	8.8	6.248	1.9272	13.7	29.4	0	1	0	0.25	1	2	0	10	1	1	1627	1	27	1	77	1	27	1	27
36	0	0	49	16.14	0	0	0	0	0	0	0	0	0	0	0	0	0	6.5		28	26	11.6	0.83	0.02	4.6	2.1988	1.771	15.8	13.6	0	0	1	0.03	0.5	2	0	3	1	1	1384	1	23	0	1384	1	23	1	23
37	0	1	82	14.51	1	1	0	0	0	0	0	0	0	0	0	0	0		4.1	19	10	26.8	0.86	0.12	4.4	3.1064	0.8844	11.5	19.3	1	0	1	0.125	1	2	0	13	0	0	251	0	251	0	251	0	251	0	251
38	0	0	83	18.46	3	1	1	1	0	0	0	0	1	0	0	0	0	6.7	3	80	26	13.3	0.66	2.83	6.7	5.1188	1.0117	13.3	19.9	0	0	1	0.125	2	1	1	16	1	1	242	1	46	0	242	1	46	1	46
39	0	1	69	19.34	1	1	0	0	0	0	0	0	0	0	0	0	0		4.2	26	20	15	0.43	0.12	6.3	2.3436	3.4272	12.1	17.1	0	1	0	0.5	4	3	1	4	0	1	441	1	14	1	217	1	14	1	14
40	0	0	63	22.64	1	1	0	0	1	0	1	0	0	0	0	0	0	7.8	4.1	43	32	9	0.72	0.41	8.8	6.6968	1.32	13.8	31.4	1	1	0	0.125	0.5	1	1	20	1	1	511	0	511	0	511	0	511	0	511
41	0	1	76	20.79	1	1	0	0	0	0	0	0	0	0	0	0	0	6.9	3.9	23	17	17	0.88	0.24	3.9	2.1801	0.9438	10.1	22	0	0	1	0.06	1	2	0	1	0	0	282	0	282	1	233	0	282	1	233
42	0	1	73	14	1	1	0	0	0	0	0	0	0	0	0	0	0		3.6	16	9	23	0.89	0.77	7.5	6.105	0.96	11	28.7	1	0	1	0.06	1	2	0	6	1	1	233	1	54	1	26	1	54	1	26
43	0	1	57	19.1	1	1	0	0	0	0	0	0	0	0	0	0	0	7.1	4.6	20	12	13	0.7	0.02	5.4	3.5316	1.5606	13.5	18.8	0	1	0	0.125	0.5	2	0	2	1	1	64	1	22	0	64	1	22	1	22
44	0	0	80	18.52	0	0	0	0	1	0	0	0	0	0	0	0	0	7.8	4	22	18	8	0.67	0.83	6	4.992	0.612	14.2	21.4	1	0	1	0.06	0.5	2	0	4	0	1	126	1	14	0	126	1	14	1	14
45	0	1	84	16.15	2	1	1	0	0	0	0	0	0	0	0	0	0	7		15	7	24.5	0.63	3.71	8.5	6.851	0.799	11.3	42.8	0	0	1	0.125	0.5	3	1	13	1	1	721	1	98	1	420	1	98	1	98
46	0	1	65	16.44	2	1	1	0	0	0	0	0	0	0	0	0	0	7.6	4.2	20	12	18	0.53	0.07	5.6	3.8696	1.3384	12	20.7		1	0	2	1	2	0	3	0	1	420	1	14	0	420	1	14	1	14
47	1	1	77	13.24	1	1	0	0	0	0	0	0	0	0	0	0	0		3.7	24	19	18	0.49	0.55	4.2	3.2004	0.2856	12.6	19.3	0	1	0	0.25	1	1	1	10	1	1	246	1	76	1	132	1	76	1	76
48	1	1	73		1	1	0	0	0	0	0	0	0	0	0	0	0			27	27	14.9	0.63	0.04	3.7	1.6243	0.4625	12.9	17.8		1	0	0.25	2	2	0	9	0	0	559	0	559	0	559	0	559	0	559
49	1	1	76		1	1	0	0	0	0	0	0	0	0	0	0	0			18	9	15	0.56	0.48	4.1	2.4641	1.1644	11.5	23.1	1	1	0	0.25	2	2	0	12	0	0	343	0	343	1	287	0	343	1	287
50	1	0	60	17.84	1	1	0	0	1	0	1	0	0	0	0	0	0			21	11	8.9	0.6	0.55	9.3	6.8541	1.7391	14.4	33.6	0	0	1	0.06	0.5	1	1	14	1	0	1967	0	1967	0	1967	0	1967	0	1967
51	1	1	72	23.7	2	1	1	0	0	0	0	0	0	0	0	0	1	6.6	3	26	28	16	0.57	3.61	5.1	3.3354	1.1475	10.6	11.4		1	0	1	1	2	0	9	0	0	308	0	308	1	69	0	308	1	69
52	1	1	63	17.29	1	1	0	0	0	0	0	0	0	0	0	0	0		4.1	20	14	13	1.08	1.83	5.2	3.458	1.3104	13.8	18.5	0	1	0	1	4	3	1	13	1	1	174	0	174	0	174	0	174	0	174
53	1	0	78	17.55	1	1	0	0	0	0	0	0	0	0	0	0	0		3.7	17	8	10.3	0.61	0.84	8.2	6.0434	1.4022	13.1	28.9	1	0	1	0.125	1	1	1	15	0	1	349	0	349	0	349	0	349	0	349
54	1	0	85	21.44	1	1	0	0	0	0	0	0	1	1	1	0	0		4.1	17	10	19.8	1.21	0.11	3.7	2.4642	0.8103	12	16	0	1	0	0.25	1	3	1	10	1	1	426	1	154	1	154	1	154	1	154
55	1	1	61	16.91	1	1	0	0	0	0	0	0	0	0	0	0	0			17	10	12.2	0.71	0.02	4.99	3.33831	1.35229	12.8	20	0	0	1	0.06	1	2	0	11	1	1	1826	0	1826	1	140	1	196	1	140
56	1	1	65	21.06	1	1	0	0	0	0	0	0	0	0	0	0	0			21	16	14.2	0.56	0.61	4.1	2.5625	1.0865	11.7	18.1	0	0	1	16	2	1	1	6	1	1	1041	0	1041	0	1041	0	1041	0	1041
57	1	1	67	15.44	1	1	0	0	0	0	0	0	0	0	0	0	0			16	9	12.7	0.47	0.01	3.3	1.2639	1.7325	11.6	15	0	1	0	0.125	0.25	2	0	5	0	1	3542	1	28	0	3542	1	28	1	28
58	1	0	72	15.87	1	1	0	0	1	0	1	0	0	0	0	0	0			25	15	10.8	0.3	0.09	2.9	1.9981	0.5481	12.8	19.1	1	0	1	0.06	1	3	1	10	1	1	119	0	119	0	119	0	119	0	119
59	1	1	73	17.75	1	1	0	0	0	0	0	1	0	0	0	0	0		3	35	18	14.3	0.7	9.41	18.2	16.0342	1.1648	10.5	54.9	0	0	1	4	1	1	1	17	1	1	1011	1	881	0	1011	1	877	1	877
60	1	1	69	23.05	1	1	0	0		0	0	0	0	0	0	0	0	7.3		25	18	16.8	0.65	0.17	3.8	2.2306	1.0222	12.5	22.8		0	1	0.25	0.25	2	0	6	0	1	1927	1	1542	1	738	1	570	1	570
61	1	1	76	14.38	1	1	0	0	0	0	0	0	0	0	0	0	0	6.9		26	14	20.5	0.61	2.46	6.5	4.9075	0.9425	12.4	24.3	0	0	1	0.06	0.5	3	1	7	0	0	1148	0	1148	0	1148	0	1148	0	1148
62	1	1	60	18.59	1	1	0	0	0	0	0	0	0	0	0	0	0	7.2		31	20	14.3	0.86	0.05	5.2	2.8288	1.8512	10.2	19.4	0	0	1	0.125	2	2	0	7	0	0	1638	0	1638	0	1638	0	1638	0	1638
63	1	0	69	18.64	2	1	1	0	1	1	1	0	0	1	0	0	0		4	22	18	16.5	0.66	2.93	7.5	4.6875	1.6125	14	29.1	1	0	1	0.125	0.25	3	1	21	1	1	875	0	875	1	245	0	875	1	245
64	1	0	77	25.05	2	1	1	0	0	0	0	1	0	1	0	1	0	7	3.9	25	19	17.1	0.85	0.54	6.3	4.7061	1.0017	11.8	20.5	1	1	0	1	2	1	1	6	0	0	28	0	28	0	28	0	28	0	28
65	1	0	66	21.14	2	1	1	0	1	0	0	0	0	0	0	0	0	7.7	4.2	17	17	11	0.77	6.96	5.7	4.1211	0.9462	13.3	31.8	0	1	0	0.25	1	1	1	6	1	1	39	0	39	1	35	0	39	1	35
66	1	1	85	18.61	1	1	0	0	0	0	0	0	0	0	0	0	0	7.2		31	12	26.6	0.53	0.52	6.6	4.752	1.2474	11	28.6	0	0	1	0.125	1	3	1	9	1	1	715	0	715	0	715	0	715	0	715
67	1	0	54	12.17	3	1	1	1	1	0	1	0	0	0	0	0	0		2.9	16	7	24	0.62	9.5	11.1	7.8033	0.9435	11.3	46.4	0	0	1	0.125	1	1	1	28	1	1	359	0	359	1	55	0	359	1	55
68	1	0	81	21.72	1	1	0	0	0	0	0	0	0	0	0	0	0	7.5	3.2	16	8	15	0.91	18.7	7.7	6.1677	0.616	11.3	43.7	1	0	1	0.125	2	1	1	17	1	1	38	0	38	0	38	0	38	0	38
69	1	1	78	13.01	1	1	0	0	0	0	0	0	0	0	0	0	0	7.2	3.5	13	8	13.5	0.51	3.36	14.8	13.468	0.7844	11.3	31.7	0	1	0	0.5	1	1	1	5	0	1	52	1	24	0	52	1	24	1	24
70	1	1	85		0	0	0	0	0	0	0	0	0	0	0	0	0	7.4	4.2	27	19	9.7	0.88	0.08	8.5	6.732	0.9945	12.9	26.7		0	1	0.125	1	2	0	4	0	0	125	0	125	0	125	0	125	0	125
71	1	1	82	22.67	1	1	0	0	0	0	0	0	0	0	0	0	0	7.4		28	14	20	0.82	0.03	3.6	1.872	1.3068	12.5	18.7	0	1	0			1	1	8	0	0	356	0	356	1	329	0	356	1	329
72	1	1	77	20.88	1	1	0	0	0	0	0	0	0	0	0	0	0	6.5	3.4	23	18	16	0.54	6	7.4	5.698	1.0508	10.8	41.6	1	1	0	1	4	2	0	6	0	1	34	1	14	0	34	1	14	1	14
73	1	1	64	18.04	1	1	0	0	0	0	0	0	0	0	0	0	0	6.6	3.8	14	9	18.5	0.65	1.78	8.9	6.8085	1.8779	10.9	19.5	0	0	1	2	0.5	1	1	12	1	1	2149	0	2149	0	2149	1	1973	1	1973
74	1	1	75	23.31	0	0	0	0	0	0	0	0	0	1	1	0	0		4.1	15	11	12	0.56	0.03	5.7	4.1439	1.1571	12.3	11.6		1	0	0.5	4	3	1	4	0	1	867	1	27	0	867	1	27	1	27
